# Supplementary material for: Effect of Binding Linkers on the Efficiency and Metabolite Profile of Biomimetic Reactions Catalyzed by Immobilized Metalloporphyrin
Source: Metabolites. 2022 Dec 15;12(12):1269. doi: 10.3390/metabo12121269 (PMC9783926; doi:10.3390/metabo12121269)
Supplement: Supplementary file 1 [file metabolites-12-01269-s001.zip]

Archive with 1 entries (1 files):
- metabolites-1995532-supplementary.pdf
